# Supplementary material for: Correlation between investment in sexual traits and valve sexual dimorphism in Cyprideis species (Ostracoda)
Source: PLoS One. 2017 Jul 5;12(7):e0177791. doi: 10.1371/journal.pone.0177791 (PMC5497955; doi:10.1371/journal.pone.0177791)
Supplement: S1 File — (ZIP) [file pone.0177791.s005.zip]

Archive with 1 entries (1 files):
- Ctorosa2.mpg
